# Supplementary material for: Efficacy of Single-Dose Primaquine With Artemisinin Combination Therapy on Plasmodium falciparum Gametocytes and Transmission: An Individual Patient Meta-Analysis
Source: J Infect Dis. 2020 Aug 11;225(7):1215–26. doi: 10.1093/infdis/jiaa498 (PMC8974839; doi:10.1093/infdis/jiaa498)
Supplement: jiaa498_suppl_Supplementary_Table_1 [file jiaa498_suppl_supplementary_table_1.xlsx]

## Sheet: Supp Table 1
	Supplementary Table 1. Summary of studies included in the pooled analysis
										PQ dosing (mg/kg)
	Study ID	PUBMED ID	Study Design	Location	Year	Treatment	N	% with PQ	N with PQ	Day	Target dose	Gam Method	Target for Gam detection	Membrane Feeding	G6PD test	CYP2D6 testing
	1	17925871	RCT	Tanzania	2006	ASSP	108	0.5	54	2	0.75	QT-Nasba	pfs25		genotyping G202A
	2	18074034	RCT	Sudan	2004	ASSP	104	0.52	52	3	0.75	RT-PCR	pfs25		ND
	3	24239324	RCT	Uganda	2011	AL	461	0.746204	344	2	0.1 0.4 0.75	QT-Nasba	pfs25 pfs230p		Fluoeresent spot tests
	4	25887344	RCT	The Gambia	2013-2015	DP	694	0.747839	519	2	0.2 0.4 0.75	QT-Nasba	pfs25		Fluorescence spot test
	5	26906747	RCT	Mali	2013-2014	DP	81	0.802469	65	0	0.0625 0.125 0.25 0.5	RT-PCR	pfs25	Days 0,1,2,7	Fluorescence spot test	Y
	6	26952094	RCT	Burkina Faso	2013-2014	AL	360	0.686111	247	2	0.25 0.4	QT-Nasba /RT-PCR	pfs25	Days 1,3,7	BinaxNOW RDT
	7	27287612	RCT	Tanzania	2014	AL	220	0.5	110	0	0.25	RT-PCR	pfs25		CareStartTM RDT/ genotypic status
	8	28749756	Sequential	Colombia	2010-2014	AL	19 a	1	19	2	0.75	RT-PCR	pfs16 pfs25		ND
	9	28931236	RCT	Kenya	2014-2015	DP	114	0.508772	58	2	0.25	RT-PCR	pf3d7_1469900		ND
	10	29324864	RCT	Burkina Faso	2014-2015	AL	78	0.769231	60	0	0.25, 0.4	QT-NASBA	pfs25		CareStart™ RDT	Y
	11	29324864	RCT	The Gambia	2015-2016	DP	61	0.819672	50	0	0.25, 0.4	RT-PCR	pfs25		CareStart™ RDT	Y
	12	29422384	RCT	Mali	2016	DP, SPAQ	80 b	0.33	20	0	0.25	RT-PCR	pfs25 P230p	Days 0,2,7	CareStart RDT	Y
	13	unpublished	RCT	Kenya	2014-2015	DP	54	0.777778	42	0	0.125 0.25 0.4 0.75	QT-Nasba	pfg377		Fluorescence spot test
	14	31234865	RCT	South Africa	2016-2018	AL	140	0.5	70	3	0.25	RT-PCR	pfs 25		CareStart™ RDT/ genotypic status	Y
	Abbreviations: Gam, gametocytes; N, number of patients; PQ, primaquine.
	a Two treatment arms with split dose PQ were excluded
	b Includes treatment arm with methylene blue which is excluded from analysis, except for analysis of membrane feeding experiments where baseline data was included
