# Supplementary material for: Efficacy of Single-Dose Primaquine With Artemisinin Combination Therapy on Plasmodium falciparum Gametocytes and Transmission: An Individual Patient Meta-Analysis
Source: J Infect Dis. 2020 Aug 11;225(7):1215–26. doi: 10.1093/infdis/jiaa498 (PMC8974839; doi:10.1093/infdis/jiaa498)
Supplement: jiaa498_suppl_Supplementary_Table_3 [file jiaa498_suppl_supplementary_table_3.xlsx]

## Sheet: Sheet1
	Supplementary Table 3. Baseline characteristics of patients included in the membrane feeding experiments a
	Baseline Characteristics	Primaquine		No Primaquine		All
		N	Median[Range] or n[%]	N	Median[Range] or n[%]	N	Median[Range] or n[%]
	Age (years)	255	8 [2 - 48]	161	9 [2 - 49]	416	9 [2 - 49]
	Age :
	< 5 years	255	38 [15]	161	23 [14]	416	61 [15]
	5-11 years	255	162 [64]	161	87 [54]	416	249 [60]
	12+ years	255	55 [22]	161	51 [32]	416	106 [25]
	Sex: male
	Weight-for-age score (waz)	38	-.7 [-2.6 - .6]	23	-.7 [-2.2 - 2.5]	61	-.7 [-2.6 - 2.5]
	Underweight (waz <-2)	38	4 [11]	23	1 [4]	61	5 [8]
	Temperature (C)	188	36.7 [36 - 37.6]	145	36.7 [35.1 - 37.4]	333	36.7 [35.1 - 37.6]
	Fever (>37.5C)	188	1 [1]	145	0 [0]	333	1 [0]
	Haemoglobin (g/dL)	227	11.6 [6 - 15.1]	153	11.8 [8.3 - 16.7]	377	11.6 [6 - 16.7]
	Anemia (Hb<10 g/dL)	227	20 [9]	153	12 [8]	377	33 [9]
	Parasitaemia (/µL)	210	1216 [0 - 237986]	145	551 [0 - 60858]	357	960 [0 - 237986]
	Hyperparasitaemia ( >105/µL)	210	1 [0]	145	0 [0]	357	1 [0]
	Presence of gametocytes: Microscope	45	45 [100]	62	58 [94]	109	105 [96]
	QT-Nasba	101	76 [75]	66	60 [91]	167	136 [81]
	RT-PCR	144	129 [90]	107	105 [98]	248	231 [93]
	Gametocytaemia (/µL): Microscope	45	96 [16 - 800]	58	48 [16 - 1856]	105	64 [16 - 1856]
	QT-Nasba	54	18.2 [0 - 324.3]	42	22.9 [.2 - 319.2]	96	21.3 [0 - 324.3]
	RT-PCR	129	22.9 [0 - 2243.6]	105	32.5 [0 - 6529.5]	231	28.5 [0 - 6529.5]
	G6PD: Deficient	228	0 [0]	155	0 [0]	380	0 [0]
	Treatment Administered
	Schizontal treatment: AL	255	170 [67]	161	85 [53]	416	255 [61]
	DP	255	65 [25]	161	56 [35]	416	121 [29]
	SPAQ	255	20 [8]	161	20 [12]	416	40 [10]
	Dose of primaquine (mg/kg): 0.0625	255	16 [6]
	0.125	255	17 [7]
	0.25	255	121 [47]
	0.4	255	84 [33]
	0.5	255	17 [7]
	Abbreviations: AL, artemether-lumefantrine; DP, dihydroartemisinin-piperaquine; G6PD, glucose-6-phosphate dehydrogenase; Hb, hemoglobin;
	N, number of patients evaluated; n, number of patients in that category; QT-NASBA, quantitative nucleic acid sequence-based amplification;
	RT-PCR, reverse transcription polymerase chain reaction; SPAQ, sulfadoxine-pyrimethamine and amodiaquine; WAZ, weight-for-age score.
	a Includes 20 patients who received DP and methylene blue and only contributed baseline data from membrane feeding experiments.
