# Supplementary material for: Efficacy of Single-Dose Primaquine With Artemisinin Combination Therapy on Plasmodium falciparum Gametocytes and Transmission: An Individual Patient Meta-Analysis
Source: J Infect Dis. 2020 Aug 11;225(7):1215–26. doi: 10.1093/infdis/jiaa498 (PMC8974839; doi:10.1093/infdis/jiaa498)
Supplement: jiaa498_suppl_Supplementary_Table_5 [file jiaa498_suppl_supplementary_table_5.xlsx]

## Sheet: Supp Table 4
		Supplementary Table 5. Risk of bias assessment.
								N (%) with gametocytes measured
	Study ID	PUBMED ID	Study Design	Randomization method	Concealment	Blinding	N	Day 0	Day 7	Day 14
	1	17925871	RCT	computer generated	Sealed, opaque envelopes	except for physician, all staff blinded	108	103 (95)	104 (96)	102 (94)
	2	18074034	RCT	computer generated	Sealed, opaque envelopes	unblinded except for laboratory staff	104	94 (94)	89 (89)	90 (90)
	3	24239324	RCT	computer generated	Sealed, opaque envelopes	except for pharmacist, all staff blinded	461	446 (97)	431 (93)	417 (90)
	4	25887344	RCT	computer generated	Sealed, opaque envelopes	laboratory staff blinded	694	599 (86)	572 (82)	547 (79)
	5	26906747	RCT	computer generated	Sealed, opaque envelopes	laboratory staff blinded	81	81 (100)	74 (91)	71 (88)
	6	26952094	RCT	envelope draw	Sealed, opaque envelopes	except for pharmacist, all other staff blinded	360	331 (92)	336 (93)	143 (40)
	7	27287612	RCT	computer generated	Sealed, opaque envelopes	clinical team unblinded, patients blinded	220	220 (100)	213 (97)	209 (95)
	8	28749756	Sequential	NA	NA	NA	19	19 (100)	19 (100)	ND
	9	28931236	RCT	computer generated	Sealed, opaque envelopes	except for physician, all staff blinded	114	114 (100)	114 (100)	113 (99)
	10	29324864	RCT	envelope draw	Sealed, opaque envelopes	single blinded	78	69 (88)	46 (58)	ND
	11	29324864	RCT	computer generated	Sealed, opaque envelopes	open label, laboratory staff blinded	61	61 (100)	49 (80)	ND
	12	29422384	RCT	computer generated	Sealed, opaque envelopes	laboratory staff blinded	80	80 (100)	56 (93)a	55 (92)a
	13	unpublished	RCT	computer generated	Sealed, opaque envelopes	except pharmacist and nurse coordinator, all staff blinded	54	54 (100)	52 (96)	52 (96)
	14	31234865	RCT	computer generated	Sealed, opaque envelopes	open label, laboratory staff blinded	140	137 (98)	128 (91)	128 (91)
		Abbreviations: N, number of patients; NA, not applicable; ND, no data; RCT, randomised controlled trial.
		a out of 60 patients, after exclusion of treatment arm with methylene blue
